# Supplementary material for: Allele-specific splicing modulates protein isoforms and Alzheimer’s risk
Source: bioRxiv. 2026 Feb 16:2026.02.13.705796. Preprint. [Version 1] doi: 10.64898/2026.02.13.705796 (PMC12934767; doi:10.64898/2026.02.13.705796)
Supplement: Supplement 2 [file media-2.xlsx]

## Sheet: Supplemental_Table_S1
Chromosome	Tag_SNP	AS_region_start	AS_region_end	Strand	Gene	AS_type	rsid	Ensembl_gene	Alleles	Bellenguez_etal_2022_pvalue	Jansen_etal_2019_pvalue
chr3	183636226	183636221	183636311	+	KLHL24	SE	rs116340275	ENSG00000114796.16	C>G	0.0881	0.0008344
chr4	113354786	113353045	113359299	+	ANK2	SE	rs3796928	ENSG00000145362.21	C>G	0.6859	0.15869
chr8	101887222	101887141	101887227	-	NCALD	SE	rs508386	ENSG00000104490.18	T>C	0.02334	0.162998
chr10	95395005	95395001	95395075	-	SORBS1	SE	rs17110703	ENSG00000095637.23	G>A	0.7398	0.04825
chr15	22774285	22774216	22774313	+	NIPA1	A5SS	rs11858475	ENSG00000170113.16	G>A	NA	NA
chr19	5225791	5225727	5225844	-	PTPRS	SE	rs10415592	ENSG00000105426.17	G>A	0.5356	0.33043
chr1	149012734	149012591	149012776	+	PDE4DIP	SE	rs1698605	ENSG00000178104.19	G>T	NA	NA
chr1	149012734	149012591	149012776	+	PDE4DIP	SE	rs1698605	ENSG00000178104.19	G>A	NA	NA
chr1	149012717	149012591	149012776	+	PDE4DIP	SE	rs1778159	ENSG00000178104.19	T>A	NA	NA
chr1	149012690	149012591	149012776	+	PDE4DIP	SE	rs1778158	ENSG00000178104.19	T>C	NA	NA
chr12	879728	879573	880031	+	WNK1	SE	rs9804992	ENSG00000060237.19	G>A	0.7344	0.347228
chr22	18992930	18992018	18994373	+	DGCR5	RI	rs1210637	ENSG00000273032.3	T>C	0.2173	0.105215
chr1	10305966	10303163	10306464	+	KIF1B	A3SS	rs183499687	ENSG00000054523.19	C>T	NA	NA
chr4	113373380	113373285	113373449	+	ANK2	SE	rs45517840	ENSG00000145362.21	C>T	0.3647	NA
chr6	152145539	152145487	152145555	-	SYNE1	SE	rs2747662	ENSG00000131018.25	T>C	0.5442	0.176628
chr2	222900773	222900674	222900780	+	ACSL3	SE	rs2119160	ENSG00000123983.15	C>T	0.6837	0.981386
chr2	222900773	222900674	222900780	+	ACSL3	SE	rs2119160	ENSG00000123983.15	C>G	0.6837	0.981386
chr5	96740783	96740745	96740783	+	CAST	SE	rs7724759	ENSG00000153113.24	G>A	0.002025	0.308616
chr10	60071513	60068637	60076448	-	ANK3	SE	rs10821668	ENSG00000151150.22	T>C	0.04416	0.0725092
chr10	60071513	60068637	60076448	-	ANK3	SE	rs10821668	ENSG00000151150.22	T>A	0.04416	0.0725092
chr10	32583192	32583034	32583307	+	CCDC7	SE	rs12244832	ENSG00000216937.13	C>T	0.9408	0.813651
chr10	32567818	32567670	32567891	+	CCDC7	SE	rs12268559	ENSG00000216937.13	A>C	0.798	0.688234
chr11	17129370	17129300	17129467	-	PIK3C2A	SE	rs149664988	ENSG00000011405.13	C>T	0.568	NA
chr17	16783660	16783623	16783733	+	NA	SE	rs186839023	ENSG00000266302.6	G>A	NA	0.67
chr1	149010585	149010443	149010595	+	PDE4DIP	SE	rs1699787	ENSG00000178104.19	G>A	NA	NA
chr15	42450237	42449771	42451954	-	ZNF106	SE	rs34792942	ENSG00000103994.18	T>C	0.7534	0.0536892
chr15	34435441	34435383	34435471	-	GOLGA8A	SE	rs2114262	ENSG00000175265.18	C>G	NA	0.8139
chr5	83538811	83537007	83542268	+	VCAN	SE	rs309557	ENSG00000038427.16	T>C	0.5499	0.501602
chr5	83538811	83537007	83542268	+	VCAN	SE	rs309557	ENSG00000038427.16	T>A	0.5499	0.501602
chr5	83537326	83537007	83542268	+	VCAN	SE	rs2548541	ENSG00000038427.16	G>A	0.04603	0.407094
chr5	83539726	83537007	83542268	+	VCAN	SE	rs160279	ENSG00000038427.16	A>G	0.5418	0.595108
chr5	83537550	83537007	83542268	+	VCAN	SE	rs309559	ENSG00000038427.16	A>G	0.5337	0.590949
chr5	83541812	83537007	83542268	+	VCAN	SE	rs160277	ENSG00000038427.16	G>T	0.7997	0.856389
chr7	123550505	123550470	123550586	-	NDUFA5	SE	rs139045446	ENSG00000128609.16	G>A	NA	NA
chr14	50758414	50756492	50758630	-	NIN	SE	rs2073349	ENSG00000100503.26	G>T	0.6043	0.201823
chr16	2094893	2094721	2094941	+	PKD1-AS1	SE	rs12929950	ENSG00000259933.6	G>A	0.02963	0.481325
chr18	26928379	26928245	26928398	+	AQP4-AS1	SE	rs232338	ENSG00000260372.7	A>G	0.8818	0.268627
chr3	191375264	191375062	191375589	+	CCDC50	SE	rs2028572	ENSG00000152492.15	T>C	0.05637	0.668239
chr5	83540033	83537007	83542268	+	VCAN	SE	rs61733401	ENSG00000038427.16	C>T	0.1941	0.9199
chr5	766795	766698	766919	-	ZDHHC11B	SE	rs1809933	ENSG00000206077.14	C>T	NA	0.5475
chr5	766795	766698	766919	-	ZDHHC11B	SE	rs1809933	ENSG00000206077.14	C>A	NA	0.5475
chr5	766918	766698	766919	-	ZDHHC11B	SE	rs1809932	ENSG00000206077.14	A>C	NA	0.5206
chr9	84669787	84669680	84669888	+	NTRK2	SE	rs186056557	ENSG00000148053.17	G>A	0.1036	0.09144
chr19	40365848	40365718	40365930	+	PLD3	SE	rs190321533	ENSG00000105223.20	C>T	0.2018	NA
chr8	143924022	143922504	143925884	-	PLEC	SE	rs2857829	ENSG00000178209.16	A>G	0.03791	0.0491976
chr1	236543000	236542915	236543040	+	LGALS8	SE	rs2273865	ENSG00000116977.19	T>A	0.9623	0.0346457
chr1	236542978	236542915	236543040	+	LGALS8	SE	rs2273863	ENSG00000116977.19	G>T	0.9519	0.0590186
chr4	153222954	153222243	153223039	+	TRIM2	SE	rs34449206	ENSG00000109654.16	C>G	0.02889	0.128405
chr14	103685063	103685037	103685637	+	KLC1	RI	rs35011804	ENSG00000126214.21	C>G	0.001749	0.994117
chr14	103685063	103685037	103685637	+	KLC1	RI	rs35011804	ENSG00000126214.21	C>T	0.001749	0.994117
chr19	40365894	40365718	40365930	+	PLD3	SE	rs10417488	ENSG00000105223.20	T>A	0.3046	0.767266
chr4	143967103	143967088	143967179	+	GUSBP5	SE	rs10033382	ENSG00000251600.8	A>G	0.6689	0.695441
chr15	62023836	62023780	62023845	-	VPS13C	SE	rs12595158	ENSG00000129003.19	C>T	0.9415	0.463481
chr1	21665267	21665211	21665317	-	RAP1GAP	SE	rs75449578	ENSG00000076864.20	C>T	0.3421	0.78553
chr7	54558737	54557850	54559971	+	VSTM2A-OT1	SE	rs7793365	ENSG00000224223.1	A>G	0.1604	0.472459
chr5	74638449	74637494	74640125	-	ENC1	SE	rs10474420	ENSG00000171617.15	A>G	0.9405	0.46699
chr15	25218833	25218699	25218972	+	SNHG14	A5SS	rs66619919	ENSG00000224078.15	C>T	0.9884	0.780638
chr15	25391717	25391596	25391791	+	SNHG14	SE	rs7175773	ENSG00000224078.15	G>C	0.1087	0.0553475
chr15	25233086	25232868	25233681	+	SNHG14	SE	rs2714757	ENSG00000224078.15	A>G	0.7868	0.566478
chr15	55359172	55356410	55359538	-	CCPG1	RI	rs1051099	ENSG00000260916.8	A>G	0.7392	0.712849
chr14	103685449	103685037	103685637	+	KLC1	RI	rs75843016	ENSG00000126214.21	T>C	0.07582	NA
chr14	103685476	103685037	103685637	+	KLC1	RI	rs11849022	ENSG00000126214.21	A>G	0.8003	0.193
chr1	89588004	89587903	89588085	-	LRRC8C-DT	SE	rs12125224	ENSG00000231999.7	A>G	0.9029	0.373612
chr4	113354087	113353045	113359299	+	ANK2	SE	rs33966911	ENSG00000145362.21	C>T	0.6199	0.431485
chr17	17165791	17164109	17167915	+	MPRIP	SE	rs3744131	ENSG00000133030.22	G>A	0.8528	0.975199
chr20	25206577	25206522	25206590	+	ENTPD6	SE	rs2076559	ENSG00000197586.13	G>A	0.693	0.9434
chr14	55601803	55601757	55601880	+	KTN1	SE	rs10083303	ENSG00000126777.18	T>C	0.01295	0.147587
chr2	24135131	24135119	24135187	+	FAM228B	SE	rs12329297	ENSG00000219626.9	G>C	0.4259	0.183693
chr2	24167648	24167627	24167683	+	FAM228B	SE	rs2288072	ENSG00000219626.9	G>A	0.9694	0.263549
chr6	56618003	56617986	56620715	-	DST	SE	rs6459166	ENSG00000151914.21	C>G	0.9985	0.819078
chr6	54230726	54230714	54230917	+	MLIP	SE	rs2275769	ENSG00000146147.15	C>T	0.2676	0.760676
chr10	60072226	60068637	60076448	-	ANK3	SE	rs11599164	ENSG00000151150.22	G>T	0.9184	0.565932
chr10	60074815	60068637	60076448	-	ANK3	SE	rs17208576	ENSG00000151150.22	G>A	0.9514	0.467503
chr10	60071532	60068637	60076448	-	ANK3	SE	rs28932171	ENSG00000151150.22	T>C	0.7906	0.446379
chr5	157342641	157341598	157343543	-	NA	A3SS	rs10037386	ENSG00000285868.1	C>T	0.918	0.601237
chr4	113357121	113353045	113359299	+	ANK2	SE	rs3733617	ENSG00000145362.21	C>T	0.1478	0.219032
chr4	113357121	113353045	113359299	+	ANK2	SE	rs3733617	ENSG00000145362.21	C>A	0.1478	0.219032
chr7	95269499	95269207	95269507	+	PPP1R9A	SE	rs854524	ENSG00000158528.12	G>A	0.2676	0.467293
chr15	25234190	25234058	25234203	+	SNHG14	SE	rs2714758	ENSG00000224078.15	A>G	0.8278	0.516961
chr15	25086409	25086331	25086464	+	SNHG14	SE	rs4371131	ENSG00000224078.15	A>G	0.6687	0.854184
chr15	25086393	25086331	25086464	+	SNHG14	SE	rs11629573	ENSG00000224078.15	G>T	0.8429	0.916979
chr15	33088799	33088799	33088974	-	FMN1	SE	rs2291065	ENSG00000248905.10	A>T	0.5626	0.08601
chr15	25079201	25079150	25080079	+	SNHG14	A5SS	rs11632591	ENSG00000224078.15	A>G	0.8176	0.922628
chr15	25264678	25264643	25264720	+	SNHG14	SE	rs11858802	ENSG00000224078.15	T>C	0.5744	0.984
chr15	25207907	25207896	25208027	+	SNHG14	SE	rs7182251	ENSG00000224078.15	G>A	0.5705	0.811939
chr15	25087891	25087754	25088803	+	SNHG14	RI	rs2433225	ENSG00000224078.15	T>C	0.1152	0.294393
chr1	232955717	232955557	232955719	+	NTPCR	SE	rs12725558	ENSG00000135778.12	T>A	0.6194	0.298796
chr6	70859387	70859329	70859416	+	SMAP1	SE	rs576516	ENSG00000112305.15	T>C	0.04883	0.178582
chr8	102830185	102830126	102830221	-	AZIN1	SE	rs140498379	ENSG00000155096.15	A>G	0.8169	0.5795
chr22	41285105	41284901	41285153	-	RANGAP1	SE	rs113822437	ENSG00000100401.20	G>A	0.4402	0.3774
chr15	25100548	25099595	25101574	+	SNHG14	RI	rs11852525	ENSG00000224078.15	A>G	0.053	0.0464523
chr15	25101159	25099595	25101574	+	SNHG14	RI	rs111884474	ENSG00000224078.15	C>T	0.306	0.1299
chr15	25205950	25205908	25206200	+	SNHG14	SE	rs61143971	ENSG00000224078.15	C>G	0.0831	0.7874
chr15	25205950	25205908	25206200	+	SNHG14	SE	rs61143971	ENSG00000224078.15	C>T	0.0831	0.7874
chr15	25391736	25391596	25391791	+	SNHG14	SE	rs111989056	ENSG00000224078.15	A>C	NA	NA
chr10	60071893	60068637	60076448	-	ANK3	SE	rs41274672	ENSG00000151150.22	C>G	0.8199	0.9662
chr18	76982179	76982137	76982314	+	MBP-AS1	SE	rs470724	ENSG00000266844.1	T>C	0.6043	0.965407
chr11	63719914	63718702	63721032	+	RTN3	SE	rs542998	ENSG00000133318.14	T>C	0.2014	0.839838
chr4	113358266	113353045	113359299	+	ANK2	SE	rs10013743	ENSG00000145362.21	A>G	0.4867	0.620839
chr4	113358266	113353045	113359299	+	ANK2	SE	rs10013743	ENSG00000145362.21	A>C	0.4867	0.620839
chr4	113355724	113353045	113359299	+	ANK2	SE	rs28377576	ENSG00000145362.21	T>C	0.5274	0.460712
chr4	113355728	113353045	113359299	+	ANK2	SE	rs3733615	ENSG00000145362.21	A>G	0.1535	0.578135
chr1	234448542	234448480	234448579	-	TARBP1	SE	rs114916639	ENSG00000059588.10	G>A	0.04503	0.429518
chr10	13073942	13073868	13074100	-	CCDC3	SE	rs7093805	ENSG00000151468.11	C>A	0.07064	0.366046
chr11	17959500	17959470	17959636	-	SERGEF	SE	rs211146	ENSG00000129158.11	C>T	0.4916	0.669795
chr4	86277050	86277050	86277223	-	MAPK10	SE	rs12640392	ENSG00000109339.24	T>C	0.2984	0.276523
chr14	92118861	92118849	92118966	-	NDUFB1	SE	rs7152991	ENSG00000183648.11	T>C	0.9577	0.765506
chr16	1786795	1786757	1786955	+	NUBP2	SE	rs2235648	ENSG00000095906.17	C>A	0.07135	0.772372
chr22	18994050	18992018	18994373	+	DGCR5	RI	rs1210638	ENSG00000273032.3	T>C	0.3331	0.127104
chr13	26676686	26676549	26676724	+	WASF3	SE	rs3764108	ENSG00000132970.14	T>C	0.7664	0.386916
chr13	100670368	100670360	100670569	-	TMTC4	SE	rs1283201	ENSG00000125247.16	G>C	0.3128	0.453606
chr8	143924001	143922504	143925884	-	PLEC	SE	rs1140522	ENSG00000178209.16	C>T	0.03865	0.0496322
chr3	66236632	66236544	66236700	+	SLC25A26	SE	rs146159281	ENSG00000144741.18	G>A	0.7053	0.798076
chr19	11519193	11519075	11519193	-	ECSIT	SE	rs377543459	ENSG00000130159.14	C>T	0.7969	NA
chr19	40365901	40365718	40365930	+	PLD3	SE	rs939363998	ENSG00000105223.20	G>T	NA	NA
chr1	19231418	19231261	19231422	-	EMC1	SE	rs140940082	ENSG00000127463.15	G>A	NA	NA
chr5	74637590	74637494	74640125	-	ENC1	SE	rs73762919	ENSG00000171617.15	C>T	NA	NA
chr5	74637618	74637494	74640125	-	ENC1	SE	rs73762920	ENSG00000171617.15	G>A	NA	NA
chr6	54160747	54160740	54160799	+	MLIP	SE	rs141526731	ENSG00000146147.15	C>G	NA	NA
chr10	103394332	103394253	103394394	-	ATP5MK	A3SS	rs7911488	ENSG00000173915.16	A>G	0.613	0.27992
chr19	23374700	23374638	23374764	-	ZNF91	SE	rs141062920	ENSG00000167232.14	G>A	0.7499	0.823665
chr20	58691078	58691034	58691227	+	STX16-NPEPL1	SE	rs6015338	ENSG00000254995.4	G>A	0.7445	0.521337
chr13	66914477	66914398	66914486	+	PCDH9-AS2	SE	rs77820106	ENSG00000228842.3	A>G	0.01433	NA
chr15	25233078	25232868	25233681	+	SNHG14	SE	rs28542070	ENSG00000224078.15	C>T	0.9109	NA
chr15	25087713	25087662	25087753	+	SNHG14	RI	rs143810066	ENSG00000224078.15	A>C	NA	NA
chr22	18987832	18987757	18987900	+	DGCR5	SE	rs2518802	ENSG00000273032.3	A>C	0.02503	0.010568
chr5	74639101	74637494	74640125	-	ENC1	SE	rs970237	ENSG00000171617.15	C>T	0.2057	0.961485
chr15	25079945	25079150	25080079	+	SNHG14	A5SS	rs55782421	ENSG00000224078.15	C>T	0.8044	0.3496
chr15	25088443	25087754	25088803	+	SNHG14	RI	rs2078030	ENSG00000224078.15	G>A	0.01765	0.0471697
chr11	35380538	35380381	35380541	-	SLC1A2	SE	rs55751484	ENSG00000110436.13	C>T	0.3211	0.681827
chr1	1669706	1669664	1669736	-	SLC35E2B	SE	rs115862299	ENSG00000189339.12	G>A	0.6216	0.1994
chr7	79455947	79455890	79456180	+	MAGI2-AS3	SE	rs7802883	ENSG00000234456.9	A>G	0.2823	0.464405
chr14	92118960	92118849	92118966	-	NDUFB1	SE	rs34114160	ENSG00000183648.11	C>A	0.4668	0.37702
chr14	103685090	103685037	103685637	+	KLC1	RI	rs73363059	ENSG00000126214.21	C>T	NA	NA
chr5	88285771	88285741	88285851	+	TMEM161B-AS1	SE	rs4916897	ENSG00000247828.8	A>C	0.2953	0.742567
chr7	130959905	130959869	130959970	-	LINC-PINT	SE	rs205779	ENSG00000231721.7	C>T	0.599	0.392002
chr1	234448485	234448480	234448579	-	TARBP1	SE	rs2102596	ENSG00000059588.10	C>T	0.4782	0.742121
chr1	1704310	1704223	1704344	-	NA	SE	rs1136997	ENSG00000268575.1	C>A	0.9609	NA
chr1	1716432	1716346	1716478	-	NA	SE	rs72909014	ENSG00000268575.1	T>C	NA	NA
chr11	10690270	10690265	10690369	-	IRAG1	SE	rs7123827	ENSG00000072952.20	A>C	0.03187	0.383062
chr22	47687166	47686976	47687210	+	EPIC1	SE	rs5766836	ENSG00000224271.7	C>T	0.4837	0.511968
chr2	95882320	95882302	95882374	-	ANKRD36C	SE	rs11695514	ENSG00000174501.14	C>T	0.12	0.52271
chr17	47051376	47051296	47051400	+	LRRC37A17P	SE	rs34655963	ENSG00000263142.5	T>G	0.06221	0.583045
chr1	68138411	68138297	68138450	+	GNG12-AS1	SE	rs2566785	ENSG00000232284.7	A>G	0.241	0.489122
chr1	10306429	10303163	10306464	+	KIF1B	A3SS	rs8019	ENSG00000054523.19	T>G	0.2038	0.0432841
chr5	83538480	83537007	83542268	+	VCAN	SE	rs188703	ENSG00000038427.16	G>A	0.6863	0.98461
chr15	42451896	42449771	42451954	-	ZNF106	SE	rs12440118	ENSG00000103994.18	A>G	0.3275	0.501123
chr10	60059785	60059698	60060006	-	ANK3	SE	rs139092048	ENSG00000151150.22	C>A	0.6363	0.8345
chr1	75733100	75733051	75733149	+	ACADM	SE	rs3818855	ENSG00000117054.15	G>A	0.9974	0.267957
chr1	10305897	10303163	10306464	+	KIF1B	A3SS	rs72640311	ENSG00000054523.19	T>G	0.7237	0.893797
chr7	32635254	32635252	32635351	-	DPY19L1P1	SE	rs1025030685	ENSG00000229358.3	G>A	0.5249	NA
chr9	129834742	129834707	129834766	-	C9orf78	SE	rs3814547	ENSG00000136819.15	C>T	0.162	0.102769
chr9	8485834	8485762	8486349	-	PTPRD	SE	rs35929428	ENSG00000153707.18	G>A	0.9141	0.502614
chr6	56463051	56463046	56463156	-	DST	SE	rs11758339	ENSG00000151914.21	C>T	0.7252	0.156086
chr1	234433446	234433410	234433571	-	TARBP1	SE	rs3754311	ENSG00000059588.10	T>C	0.6204	0.528968
chr1	10303999	10303163	10306464	+	KIF1B	A3SS	rs41274462	ENSG00000054523.19	A>G	0.1901	0.457319
chr4	153222876	153222243	153223039	+	TRIM2	SE	rs11937069	ENSG00000109654.16	A>C	0.1106	0.92727
chr4	153222876	153222243	153223039	+	TRIM2	SE	rs11937069	ENSG00000288637.1	A>C	0.1106	0.92727
chr5	74638399	74637494	74640125	-	ENC1	SE	rs3822447	ENSG00000171617.15	A>G	0.214	0.981767
chr5	74638428	74637494	74640125	-	ENC1	SE	rs1500135	ENSG00000171617.15	G>T	0.2158	0.986318
chr6	54160741	54160740	54160799	+	MLIP	SE	rs78446650	ENSG00000146147.15	A>G	NA	0.005211
chr7	44234461	44234390	44234461	-	CAMK2B	SE	rs368239239	ENSG00000058404.20	G>A	NA	NA
chr2	166059523	166059403	166059524	+	SCN1A-AS1	SE	rs4667866	ENSG00000236107.10	A>G	0.01525	0.900483
chr14	103914588	103914479	103914633	-	ATP5MJ	SE	rs112997158	ENSG00000156411.10	C>T	0.05432	0.787107
chr8	143925453	143922504	143925884	-	PLEC	SE	rs55646585	ENSG00000178209.16	C>T	0.05479	0.0435871
chr15	25234093	25234058	25234203	+	SNHG14	SE	rs147379493	ENSG00000224078.15	C>G	0.4475	0.738632
chr7	30576631	30576564	30576710	-	GARS1-DT	SE	rs1141114	ENSG00000196295.12	T>C	0.02851	0.913456
chr16	69714966	69714964	69715077	-	NQO1	SE	rs1131341	ENSG00000181019.13	G>A	0.5994	0.933014
chr3	183842407	183842298	183842447	-	PARL	SE	rs13091	ENSG00000175193.14	A>G	0.003687	0.232494
chr3	192672961	192672459	192673270	-	FGF12	SE	rs880774	ENSG00000114279.15	A>G	0.8922	0.446272
chr8	143925249	143922504	143925884	-	PLEC	SE	rs55836855	ENSG00000178209.16	C>T	0.03337	0.0512889
chr10	76975399	76975281	76975400	+	KCNMA1-AS1	SE	rs2116832	ENSG00000236467.8	G>T	0.586	0.607059
chr15	25101013	25099595	25101574	+	SNHG14	RI	rs577920835	ENSG00000224078.15	G>A	NA	NA
chr15	25089991	25089923	25090014	+	SNHG14	RI	rs139457759	ENSG00000224078.15	G>A	0.9559	NA
chr1	149012643	149012591	149012776	+	PDE4DIP	SE	rs111761861	ENSG00000178104.19	G>A	NA	NA
chr7	79456027	79455890	79456180	+	MAGI2-AS3	SE	rs7783388	ENSG00000234456.9	G>A	0.3905	0.514903
chr10	95356328	95355627	95357105	-	SORBS1	SE	rs74546941	ENSG00000095637.23	T>C	0.8406	0.1281
chr11	122100390	122100374	122101167	-	MIR100HG	SE	rs7124074	ENSG00000255248.9	G>C	0.2604	0.2402
chr17	30787445	30787439	30787661	+	SUZ12P1	SE	rs1061342	ENSG00000264538.6	G>A	0.009372	0.386966
chr12	51049161	51049034	51049185	+	LETMD1	SE	rs12379	ENSG00000050426.16	G>A	0.9983	0.796895
chr15	25079634	25079150	25080079	+	SNHG14	A5SS	rs17183985	ENSG00000224078.15	A>C	0.2954	0.9084
chr2	227329764	227329606	227329783	+	MFF	SE	rs3211097	ENSG00000168958.20	A>T	NA	0.972046
chr2	47176244	47176236	47176440	-	CALM2	A5SS	rs11842	ENSG00000143933.19	G>T	0.5263	0.175674
chr7	35118739	35118661	35118789	-	DPY19L2P1	SE	rs6962311	ENSG00000189212.12	C>A	0.2462	0.736853
chr3	27431445	27431298	27431669	-	SLC4A7	SE	rs3755652	ENSG00000033867.16	C>T	0.1157	0.0877289
chr5	110528835	110528588	110528835	-	TMEM232	SE	rs6894728	ENSG00000186952.15	C>T	NA	NA
chr14	90399118	90398991	90399162	+	CALM1	SE	rs2300498	ENSG00000198668.13	C>G	0.1281	0.569739
chr5	157342000	157341598	157343543	-	NA	A3SS	rs11739823	ENSG00000285868.1	C>T	0.7668	0.487204
chr5	157342677	157341598	157343543	-	NA	A3SS	rs62390098	ENSG00000285868.1	A>G	0.6805	0.646524
chr15	25088614	25087754	25088803	+	SNHG14	RI	rs75572419	ENSG00000224078.15	C>T	0.2324	0.900459
chr15	25086371	25086331	25086464	+	SNHG14	SE	rs76855456	ENSG00000224078.15	C>T	0.7319	NA
chr15	25100192	25099595	25101574	+	SNHG14	RI	rs113633512	ENSG00000224078.15	T>C	0.3303	0.746046
chr15	25099879	25099595	25101574	+	SNHG14	RI	rs17115224	ENSG00000224078.15	G>T	0.3241	0.764439
chr15	25087825	25087754	25088803	+	SNHG14	RI	rs3825771	ENSG00000224078.15	G>A	0.4322	NA
chr15	25087818	25087754	25088803	+	SNHG14	RI	rs3825770	ENSG00000224078.15	T>C	0.2668	0.925444
chr15	25088257	25087754	25088803	+	SNHG14	RI	rs74932139	ENSG00000224078.15	T>C	0.2222	0.880464
chr15	25100108	25099595	25101574	+	SNHG14	RI	rs7183180	ENSG00000224078.15	G>A	0.3359	0.703213
chr19	40365883	40365718	40365930	+	PLD3	SE	rs7253975	ENSG00000105223.20	C>G	0.3256	0.301208
chr2	166077764	166077710	166077847	-	SCN1A	SE	rs58351961	ENSG00000144285.22	C>T	0.3196	0.174077
chr4	86352167	86352165	86352224	-	MAPK10	SE	rs2869432	ENSG00000109339.24	C>A	0.08868	0.88503
chr10	13073887	13073868	13074100	-	CCDC3	SE	rs4750306	ENSG00000151468.11	T>C	0.8979	0.394907
chr4	86356806	86356666	86357052	-	MAPK10	SE	rs147627773	ENSG00000109339.24	A>C	NA	NA
chr22	26647269	26647174	26647311	+	MIAT	SE	rs763271	ENSG00000225783.8	C>G	0.5806	0.192655
chr2	65069664	65069399	65069801	+	CEP68	SE	rs7572857	ENSG00000011523.14	G>A	0.1458	0.135546
chr2	97163598	97163244	97163854	+	ANKRD36	SE	rs186140411	ENSG00000135976.20	C>T	NA	NA
chr6	56603276	56603205	56603420	-	DST	SE	rs79922686	ENSG00000151914.21	C>T	0.2219	NA
chr8	11864433	11864376	11864483	-	CTSB	SE	rs75250731	ENSG00000164733.22	G>A	0.7732	NA
chr15	25065430	25065122	25065454	+	SNHG14	A5SS	rs8025951	ENSG00000224078.15	C>T	0.4851	0.3357
chr8	11864846	11864697	11864903	-	CTSB	SE	rs1296022	ENSG00000164733.22	G>A	0.2114	0.553515
chr15	25100005	25099595	25101574	+	SNHG14	RI	rs113968283	ENSG00000224078.15	C>T	0.05087	0.0641135
chr15	25099999	25099595	25101574	+	SNHG14	RI	rs144799026	ENSG00000224078.15	T>C	0.05375	0.0655162
chr22	18993973	18992018	18994373	+	DGCR5	RI	rs73382870	ENSG00000273032.3	G>A	0.3004	0.586479
chr22	18993973	18992018	18994373	+	DGCR5	RI	rs73382870	ENSG00000273032.3	G>C	0.3004	0.586479
chr22	18994201	18992018	18994373	+	DGCR5	RI	rs73382876	ENSG00000273032.3	G>A	0.3331	0.60984
chr22	18993995	18992018	18994373	+	DGCR5	RI	rs73382872	ENSG00000273032.3	C>T	0.2475	0.204009
chr22	18993778	18992018	18994373	+	DGCR5	RI	rs7291719	ENSG00000273032.3	C>T	0.3467	0.717004
chr5	74639529	74637494	74640125	-	ENC1	SE	rs3776478	ENSG00000171617.15	C>A	0.2649	0.969496
chr11	2989160	2989129	2989271	-	NAP1L4	SE	rs10833024	ENSG00000205531.13	C>T	0.791	0.84546
chr11	35380531	35380381	35380541	-	SLC1A2	SE	rs1923302	ENSG00000110436.13	T>C	0.7276	0.881472
chr18	26930799	26930670	26930823	+	AQP4-AS1	SE	rs163225	ENSG00000260372.7	A>G	0.7791	0.875351
chr22	18992518	18992018	18994373	+	DGCR5	RI	rs1210636	ENSG00000273032.3	G>T	0.6211	0.61915
chr1	39340894	39340804	39340953	+	MACF1	SE	rs41270809	ENSG00000127603.31	A>G	0.8695	0.862523
chr1	171589377	171589369	171589605	+	PRRC2C	SE	rs235503	ENSG00000117523.17	C>T	0.3277	0.851632
chr3	66236606	66236544	66236700	+	SLC25A26	SE	NA	ENSG00000144741.18	C>T	NA	NA
chr14	22905653	22905606	22905659	-	RBM23	SE	rs2295682	ENSG00000100461.18	C>T	0.02168	0.000643294
chr7	90216589	90216491	90216603	+	STEAP2	SE	rs11563440	ENSG00000157214.14	G>A	0.5131	0.823807
chr15	34553933	34553745	34553956	-	GOLGA8B	SE	rs749609388	ENSG00000215252.12	T>C	NA	NA
chr2	256278	256207	256690	-	SH3YL1	SE	rs4455191	ENSG00000035115.22	T>C	0.5806	0.305576
chr5	74638153	74637494	74640125	-	ENC1	SE	rs1500134	ENSG00000171617.15	A>G	0.1916	0.900149
chr5	74638306	74637494	74640125	-	ENC1	SE	rs3776474	ENSG00000171617.15	A>G	0.1927	0.87968
chr5	74637803	74637494	74640125	-	ENC1	SE	rs1500133	ENSG00000171617.15	G>C	0.228	0.993496
chr7	76060498	76060373	76060498	+	MDH2	SE	rs142812282	ENSG00000146701.12	G>A	0.4918	NA
chr9	8492902	8492862	8492979	-	PTPRD	SE	rs12346849	ENSG00000153707.18	A>T	0.6695	0.2637
chr11	105972013	105971914	105972028	+	GRIA4	SE	rs61736488	ENSG00000152578.13	G>A	0.5001	0.391804
chr13	20230725	20230698	20230813	-	GJB6	SE	rs955684	ENSG00000121742.19	G>C	NA	NA
chr3	33588720	33588705	33588731	-	CLASP2	SE	rs114138303	ENSG00000163539.18	C>T	0.3747	0.2544
chr6	56619960	56617986	56620715	-	DST	SE	rs2230862	ENSG00000151914.21	C>T	0.6758	0.946424
chr10	60071986	60068637	60076448	-	ANK3	SE	rs10740006	ENSG00000151150.22	A>G	0.04342	0.0588206
chr17	16732666	16732538	16732666	+	NA	SE	rs61179727	ENSG00000266302.6	G>A	0.5369	0.613712
chr9	128940612	128940599	128940715	+	PHYHD1	SE	rs2273866	ENSG00000175287.19	A>G	0.08106	0.218847
chr10	20850460	20850395	20850502	-	NEBL	SE	rs4025981	ENSG00000078114.19	T>C	0.5763	0.269871
chr14	50757656	50756492	50758630	-	NIN	SE	rs12882191	ENSG00000100503.26	T>G	0.09963	0.281787
chr15	55194359	55194296	55194359	-	RSL24D1	SE	rs575382926	ENSG00000137876.11	A>C	NA	NA
chr2	97209824	97209800	97209872	+	ANKRD36	SE	rs201612090	ENSG00000135976.20	G>C	NA	NA
chr3	40065439	40065399	40065575	-	EIF1B-AS1	SE	rs67319348	ENSG00000280739.3	T>C	0.6533	0.581347
chr7	108225645	108225645	108225701	-	NRCAM	SE	rs139922949	ENSG00000091129.21	C>T	0.7863	NA
chr15	25054468	25054305	25055230	+	SNHG14	A5SS	rs56039610	ENSG00000224078.15	G>A	0.6635	0.79261
chr19	7542022	7541984	7542067	+	PNPLA6	SE	rs17854645	ENSG00000032444.17	G>C	0.8361	0.677475
chr4	113354650	113353045	113359299	+	ANK2	SE	NA	ENSG00000145362.21	T>C	NA	NA
chr1	227732656	227732389	227733518	+	SNAP47	SE	rs4837	ENSG00000143740.15	C>T	0.7703	0.616213
chr14	35898884	35898713	35898884	+	NA	SE	rs114805180	ENSG00000258342.2	G>A	0.9461	0.376569
chr14	35898883	35898713	35898884	+	NA	SE	rs77611063	ENSG00000258342.2	G>C	0.8819	0.35302
chr1	31728046	31728025	31728081	-	ADGRB2	SE	rs1127100	ENSG00000121753.13	T>C	0.1193	0.683627
chr3	24484094	24483923	24484095	-	THRB	SE	rs79456209	ENSG00000151090.20	C>A	0.1836	0.66438
chr3	192672988	192672459	192673270	-	FGF12	SE	rs1505453	ENSG00000114279.15	T>C	NA	0.173778
chr2	151970337	151970281	151970426	-	CACNB4	SE	rs1554365	ENSG00000182389.20	A>G	0.8936	0.515616
chr2	151970382	151970281	151970426	-	CACNB4	SE	rs6725537	ENSG00000182389.20	G>A	0.9054	0.505221
chr18	36139471	36139419	36139613	+	ELP2	SE	rs1785932	ENSG00000134759.14	C>T	0.4873	0.548365
chr7	54559798	54557850	54559971	+	VSTM2A-OT1	SE	rs4947471	ENSG00000224223.1	C>A	0.1358	0.503615
chr11	674094	673998	674259	+	NA	SE	rs4073591	ENSG00000255158.1	G>T	0.7738	0.175008
chr12	132841203	132835501	132841596	-	CHFR	A3SS	rs4758909	ENSG00000072609.18	A>G	NA	0.8378
chr3	161090059	161089944	161090066	-	B3GALNT1	SE	rs34184112	ENSG00000169255.15	A>T	NA	NA
chr3	167333847	167333827	167333985	-	ZBBX	SE	rs73879671	ENSG00000169064.13	G>A	NA	NA
chr5	83540554	83537007	83542268	+	VCAN	SE	rs77870162	ENSG00000038427.16	C>T	0.8668	NA
chr7	100353231	100353210	100353270	+	STAG3L5P-PVRIG2P-PILRB	SE	rs144195804	ENSG00000272752.6	A>G	0.07546	0.161656
chr7	100353692	100353373	100353692	+	STAG3L5P-PVRIG2P-PILRB	A3SS	rs7341507	ENSG00000272752.6	A>G	0.6882	0.52604
chr7	130915989	130915900	130916132	+	LINC00513	SE	rs17686932	ENSG00000233559.2	A>G	0.008047	0.514166
chr15	78275511	78275498	78275728	+	DNAJA4	SE	rs967821	ENSG00000140403.13	G>T	0.6751	0.608998
chr8	143925474	143922504	143925884	-	PLEC	SE	rs56117011	ENSG00000178209.16	A>C	0.03542	0.0501752
chr8	143923759	143922504	143925884	-	PLEC	SE	rs7002002	ENSG00000178209.16	G>A	0.03404	0.0495951
chr3	191375521	191375062	191375589	+	CCDC50	SE	rs4677728	ENSG00000152492.15	A>G	0.05788	0.672447
chr14	55673201	55673172	55673255	+	KTN1	SE	rs143725248	ENSG00000126777.18	A>G	NA	NA
chr1	93339226	93337377	93339274	-	CCDC18-AS1	SE	rs10874775	ENSG00000223745.8	A>G	0.9648	0.803441
chr4	113355524	113353045	113359299	+	ANK2	SE	rs139910215	ENSG00000145362.21	C>T	NA	NA
chr8	100300637	100300528	100300651	-	RNF19A	SE	rs75646504	ENSG00000034677.13	A>C	0.7465	0.73
chr11	130880747	130880622	130880806	-	SNX19	SE	rs2298566	ENSG00000120451.11	A>C	0.4426	0.500215
chr10	96355262	96355255	96355290	-	OPALIN	SE	rs41306852	ENSG00000197430.11	G>A	0.002354	0.00721927
chr15	25233277	25232868	25233681	+	SNHG14	SE	rs938539975	ENSG00000224078.15	C>G	NA	NA
chr1	86356548	86356444	86356602	-	ODF2L	SE	rs385437	ENSG00000122417.15	A>G	0.6179	0.89126
chr7	35181441	35181415	35181501	-	DPY19L2P1	SE	rs6950920	ENSG00000189212.12	A>G	0.007886	0.929428
chr1	95244265	95244211	95244715	+	TLCD4-RWDD3	A3SS	rs259358	ENSG00000271092.5	T>C	NA	0.2662
chr2	97204242	97204191	97204263	+	ANKRD36	SE	rs111515821	ENSG00000135976.20	G>T	NA	NA
chr11	122100755	122100374	122101167	-	MIR100HG	SE	rs192560239	ENSG00000255248.9	G>A	NA	NA
chr12	104290995	104290993	104291104	+	TXNRD1	SE	rs11111981	ENSG00000198431.16	A>C	0.5301	0.0958472
chr8	104094654	104094478	104094729	+	RIMS2	SE	rs9969594	ENSG00000176406.23	T>G	0.1172	NA
chr8	104093618	104093471	104093643	+	RIMS2	SE	rs55788818	ENSG00000176406.23	C>T	0.1444	0.676086
chr18	13038432	13038370	13038579	+	CEP192	SE	rs16940057	ENSG00000101639.18	A>G	0.2552	0.810484
chr7	128580057	128579999	128580094	+	NA	SE	rs4294131	ENSG00000280828.1	G>T	0.6994	NA
chr18	50801445	50801349	50801504	-	MRO	SE	rs2276186	ENSG00000134042.14	G>A	0.8981	0.958464
chr2	242800	242798	242871	-	SH3YL1	SE	rs10181051	ENSG00000035115.22	T>C	0.7188	0.214975
chr6	13267706	13267496	13267835	-	NA	SE	rs202070	ENSG00000215022.7	T>C	0.744	0.239749
chr10	95356462	95355627	95357105	-	SORBS1	SE	rs7076888	ENSG00000095637.23	C>T	0.04124	0.666588
chr2	24174703	24174551	24174718	+	NA	SE	rs11688445	ENSG00000276087.2	A>G	0.06595	0.290345
chr4	113355252	113353045	113359299	+	ANK2	SE	rs61734478	ENSG00000145362.21	G>A	0.7636	NA
chr4	113355625	113353045	113359299	+	ANK2	SE	rs61734477	ENSG00000145362.21	C>T	0.3799	0.385
chr9	69253653	69252901	69254208	+	TJP2	RI	rs1981222	ENSG00000119139.21	A>G	0.2291	0.68797
chr11	35322798	35322765	35323309	-	SLC1A2	SE	rs7115450	ENSG00000110436.13	A>G	0.3117	0.736973
chr3	170708167	170708044	170708194	+	NA	SE	rs495979	ENSG00000285218.1	G>C	0.8078	0.88838
chr15	80442893	80442837	80443025	+	ARNT2	SE	rs112492033	ENSG00000172379.21	G>A	0.9479	0.138193
chr5	139307373	139307239	139308327	+	MATR3	SE	rs12153162	ENSG00000015479.20	T>A	NA	0.555057
chr5	139307373	139307239	139308327	+	MATR3	SE	rs12153162	ENSG00000280987.4	T>A	NA	0.555057
chr4	113508251	113508236	113508268	-	CAMK2D	SE	rs11098193	ENSG00000145349.18	C>T	0.06759	0.252487
chr1	58506159	58506060	58506209	-	OMA1	SE	rs3087585	ENSG00000162600.12	G>A	0.8598	0.64668
chr12	868243	867866	869104	+	WNK1	SE	rs371538921	ENSG00000060237.19	A>G	NA	NA
chr1	18876432	18876315	18876467	-	ALDH4A1	SE	rs2230706	ENSG00000159423.17	T>C	0.1838	0.0615551
chr11	64320663	64320661	64320792	+	PRDX5	SE	rs376613677	ENSG00000126432.14	A>C	NA	NA
chr15	25099623	25099595	25101574	+	SNHG14	RI	rs77110951	ENSG00000224078.15	A>T	NA	NA
chr15	25100811	25099595	25101574	+	SNHG14	RI	rs79137733	ENSG00000224078.15	C>T	NA	NA
chr15	25233079	25232868	25233681	+	SNHG14	SE	rs554312637	ENSG00000224078.15	G>A	NA	NA
chr15	25086454	25086331	25086464	+	SNHG14	SE	rs116509645	ENSG00000224078.15	C>T	NA	NA
chr15	25101002	25099595	25101574	+	SNHG14	RI	rs8025137	ENSG00000224078.15	C>T	0.6672	NA
chr15	25054393	25054305	25055230	+	SNHG14	A5SS	rs533323372	ENSG00000224078.15	A>G	NA	NA
chr2	227329765	227329606	227329783	+	MFF	SE	rs3211098	ENSG00000168958.20	G>T	NA	0.910571
chr4	86335103	86335076	86335156	-	MAPK10	SE	rs17409925	ENSG00000109339.24	G>A	0.7303	0.13532
chr15	25065293	25065122	25065454	+	SNHG14	A5SS	rs6576402	ENSG00000224078.15	A>G	0.8685	0.607866
chr3	191375386	191375062	191375589	+	CCDC50	SE	rs2028574	ENSG00000152492.15	T>A	0.05472	0.699437
chr7	64348489	64348090	64355077	+	ZNF736	A3SS	rs11976837	ENSG00000234444.10	C>A	0.8406	0.0255952
chr16	56497104	56497080	56497124	-	BBS2	A3SS	rs377755849	ENSG00000125124.14	T>C	NA	NA
chr6	42617284	42617240	42617338	+	UBR2	SE	rs62414625	ENSG00000024048.11	G>A	0.6254	0.876657
chr10	32922663	32922640	32922735	-	ITGB1	SE	NA	ENSG00000150093.20	C>T	NA	NA
chr18	3879181	3879112	3880140	-	DLGAP1	SE	rs61746232	ENSG00000170579.17	C>T	0.3672	NA
chr10	60071744	60068637	60076448	-	ANK3	SE	rs74153183	ENSG00000151150.22	G>C	0.6329	0.7662
chr15	25206109	25205908	25206200	+	SNHG14	SE	rs116549836	ENSG00000224078.15	G>A	NA	NA
chr21	39499884	39499823	39499915	+	GET1-SH3BGR	SE	rs9974333	ENSG00000285815.1	T>C	0.4093	0.329503
chr6	158503563	158501678	158504178	+	TULP4	SE	rs3749853	ENSG00000130338.13	A>G	0.3836	0.548802
chr7	95274108	95274085	95274168	+	PPP1R9A	SE	rs2240026	ENSG00000158528.12	G>A	0.0482	0.463827
chr2	97163827	97163244	97163854	+	ANKRD36	SE	rs540677292	ENSG00000135976.20	G>A	NA	NA
chr5	767498	767392	767524	-	ZDHHC11B	SE	rs414349	ENSG00000206077.14	C>T	NA	0.0747
chr5	74637753	74637494	74640125	-	ENC1	SE	rs2021526	ENSG00000171617.15	T>C	0.1114	0.51894
chr4	128091483	128091347	128091512	+	LARP1B	SE	rs1064205	ENSG00000138709.19	A>G	0.5234	0.324055
chr7	131002229	131002197	131002320	-	LINC-PINT	SE	rs1877727	ENSG00000231721.7	G>A	0.6606	0.645515
chr3	122401384	122401376	122401535	+	FAM162A	SE	rs77847601	ENSG00000114023.15	A>G	0.789	0.59
chr10	31839683	31839637	31839711	-	ARHGAP12	SE	rs2808096	ENSG00000165322.18	A>G	0.2035	0.291884
chr17	18865557	18865469	18865564	+	PRPSAP2	SE	rs2305061	ENSG00000141127.15	C>T	0.7935	0.388197
chr17	17165885	17164109	17167915	+	MPRIP	SE	rs79436844	ENSG00000133030.22	C>A	0.03585	0.948475
chr10	20819448	20819424	20819516	-	NEBL	SE	rs1006363	ENSG00000078114.19	C>T	0.00245	0.273038
chr5	83537572	83537007	83542268	+	VCAN	SE	rs16900528	ENSG00000038427.16	A>G	0.3258	0.365668
chr6	158502402	158501678	158504178	+	TULP4	SE	rs9364968	ENSG00000130338.13	G>C	0.715	0.401338
chr1	204997300	204997170	204997406	+	NFASC	SE	rs2802808	ENSG00000163531.17	C>G	0.4109	0.0371069
chr17	17166232	17164109	17167915	+	MPRIP	SE	rs3744129	ENSG00000133030.22	C>T	0.07898	0.6404
chr8	143923488	143922504	143925884	-	PLEC	SE	rs7016416	ENSG00000178209.16	C>T	0.03676	0.0505474
chr8	143923488	143922504	143925884	-	PLEC	SE	rs7016416	ENSG00000178209.16	C>A	0.03676	0.0505474
chr6	137209894	137209850	137209972	-	IFNGR1	SE	rs9376267	ENSG00000027697.15	C>T	0.8861	0.780761
chr15	25391606	25391596	25391791	+	SNHG14	SE	rs7175559	ENSG00000224078.15	G>A	NA	0.5698
chr17	2613828	2613658	2613862	+	PAFAH1B1	SE	rs9897253	ENSG00000007168.14	G>T	0.328	0.932464
chr19	42371462	42371350	42371482	+	MEGF8	SE	NA	ENSG00000105429.13	C>T	NA	NA
chr8	143925516	143922504	143925884	-	PLEC	SE	rs35916068	ENSG00000178209.16	A>G	NA	0.0348067
chr19	6452412	6452312	6452479	-	SLC25A23	SE	rs61729423	ENSG00000125648.15	C>T	0.6646	0.38487
chr6	152300683	152300641	152300781	-	SYNE1	SE	rs144418713	ENSG00000131018.25	G>A	0.9241	NA
chr10	95387063	95386991	95387119	-	SORBS1	SE	rs10159602	ENSG00000095637.23	C>A	0.1933	0.597848
chr8	143923422	143922504	143925884	-	PLEC	SE	rs199866902	ENSG00000178209.16	C>A	NA	NA
chr8	104093573	104093471	104093643	+	RIMS2	SE	rs202245389	ENSG00000176406.23	G>C	0.3346	NA
chr18	37754805	37754780	37754865	+	LINC03204	SE	rs1187215	ENSG00000285940.2	A>C	0.6602	0.995503
chr2	63842598	63842539	63842599	+	UGP2	SE	rs6546029	ENSG00000169764.16	G>A	0.2145	0.0502437
chr5	36268262	36268193	36268267	-	RANBP3L	SE	rs61734063	ENSG00000164188.9	T>G	0.6497	0.3006
chr11	122101091	122100374	122101167	-	MIR100HG	SE	rs78171032	ENSG00000255248.9	A>T	0.9522	0.116129
chr12	109571695	109571649	109571710	-	MMAB	SE	rs754357121	ENSG00000139428.12	C>T	NA	NA
chr2	73080442	73079651	73081663	-	RAB11FIP5	SE	rs3813222	ENSG00000135631.17	C>T	0.007879	0.732656
chr1	39340938	39340804	39340953	+	MACF1	SE	rs3116396	ENSG00000127603.31	C>T	0.8125	0.8141
chr3	42612366	42612292	42612367	-	ZBTB47-AS1	SE	rs689251	ENSG00000230084.6	T>A	0.3659	0.0601339
chr8	143924142	143922504	143925884	-	PLEC	SE	rs368886943	ENSG00000178209.16	C>T	NA	NA
chr10	95414512	95414494	95414862	-	SORBS1	SE	rs11188316	ENSG00000095637.23	C>T	0.4413	0.947832
chr4	36107596	36107565	36107693	-	ARAP2	SE	rs756965449	ENSG00000047365.12	G>A	NA	NA
chr8	141190368	141190284	141190417	+	DENND3	SE	rs1045303	ENSG00000105339.11	G>A	0.004697	0.113945
chr20	58691536	58691405	58691562	+	STX16-NPEPL1	SE	rs6128401	ENSG00000254995.4	C>G	0.01065	0.0499904
chr8	143924700	143922504	143925884	-	PLEC	SE	rs140406501	ENSG00000178209.16	C>T	0.4188	0.6173
chr8	143924702	143922504	143925884	-	PLEC	SE	rs781946435	ENSG00000178209.16	C>T	0.8239	NA
chr17	76293758	76291015	76294021	-	QRICH2	SE	rs6501881	ENSG00000129646.16	G>A	0.8511	0.952962
chr4	41632760	41632749	41632867	+	LIMCH1	SE	rs4590080	ENSG00000064042.18	G>C	0.3524	0.935791
chr14	103685053	103685037	103685637	+	KLC1	RI	rs769749629	ENSG00000126214.21	G>A	NA	NA
chr16	89949552	89949417	89949638	+	DEF8	SE	rs6500462	ENSG00000140995.17	G>C	0.0006151	0.111468
chr18	76988320	76988300	76988527	-	MBP	SE	rs371796212	ENSG00000197971.16	G>A	NA	NA
chr19	740467	740352	740483	+	PALM	SE	rs771290316	ENSG00000099864.18	C>A	NA	NA
chr19	46312242	46312161	46312267	+	HIF3A	SE	rs8101480	ENSG00000124440.16	T>C	0.9343	0.650108
chr5	766824	766698	766919	-	ZDHHC11B	SE	rs4957103	ENSG00000206077.14	G>A	NA	NA
chr5	157342660	157341598	157343543	-	NA	A3SS	rs7715719	ENSG00000285868.1	C>T	0.4675	0.482713
chr15	25208012	25207896	25208027	+	SNHG14	SE	rs143131265	ENSG00000224078.15	C>T	NA	NA
chr15	25233139	25232868	25233681	+	SNHG14	SE	rs28565045	ENSG00000224078.15	C>A	NA	NA
chr22	31625850	31625763	31626016	-	PISD	SE	rs11556539	ENSG00000241878.11	C>T	0.8786	0.84087
chr5	74639581	74637494	74640125	-	ENC1	SE	rs3776479	ENSG00000171617.15	T>C	0.2947	0.918514
chr6	166770890	166770863	166770913	-	RPS6KA2	SE	rs138600299	ENSG00000071242.12	G>A	0.3243	0.817
chr8	143924346	143922504	143925884	-	PLEC	SE	rs75586449	ENSG00000178209.16	C>T	0.005357	0.113184
chr11	61815236	61815161	61815240	-	FADS1	RI	rs174561	ENSG00000149485.19	T>C	0.6699	0.870143
chr5	157342269	157341598	157343543	-	NA	A3SS	rs149744494	ENSG00000285868.1	G>A	0.617	0.02294
chr7	128754552	128754529	128754722	+	CALU	SE	rs2307040	ENSG00000128595.17	C>T	0.3028	0.242842
chr14	50757699	50756492	50758630	-	NIN	SE	rs2236316	ENSG00000100503.26	G>C	0.498	0.660576
chr17	45990016	45989878	45990075	+	MAPT	SE	rs2258689	ENSG00000186868.17	T>C	0.3143	0.401338
chr7	100211082	100211011	100211185	+	STAG3	SE	rs781521756	ENSG00000066923.18	C>T	NA	NA
chr8	143923352	143922504	143925884	-	PLEC	SE	rs28610521	ENSG00000178209.16	G>A	0.5055	0.8257
chr15	25054942	25054305	25055230	+	SNHG14	A5SS	rs17115110	ENSG00000224078.15	T>G	0.2954	0.898813
chr11	35371054	35370941	35371096	-	SLC1A2	SE	rs1885345	ENSG00000110436.13	A>G	0.4605	0.979324
chr3	58131997	58131927	58132019	+	FLNB	SE	rs60183346	ENSG00000136068.16	G>A	0.7046	0.399605
chr9	732617	732378	732617	+	KANK1	SE	rs201207109	ENSG00000107104.20	G>A	NA	NA
chr1	39347150	39346977	39347210	+	MACF1	SE	rs2761764	ENSG00000127603.31	C>A	0.7762	0.7482
chr13	76999413	76998043	76999995	+	CLN5	SE	rs1579	ENSG00000102805.16	A>G	8.134e-05	0.0189357
chr13	52629262	52629219	52629359	+	MRPS31P4	SE	rs74087365	ENSG00000250299.6	A>G	0.2436	0.8313
chr14	50757071	50756492	50758630	-	NIN	SE	rs2073347	ENSG00000100503.26	C>T	0.09233	0.288627
chr8	104148799	104148607	104148848	+	RIMS2	SE	rs550276581	ENSG00000176406.23	C>A	NA	NA
chr17	17167869	17164109	17167915	+	MPRIP	SE	rs11868392	ENSG00000133030.22	C>T	0.9538	0.1623
chr2	159453735	159453613	159453801	-	BAZ2B	SE	rs10202670	ENSG00000123636.18	A>G	0.2784	0.840779
chr2	30148492	30148245	30148541	+	YPEL5	SE	rs7588777	ENSG00000119801.13	T>C	0.9315	0.279224
chr21	20778274	20778184	20778344	-	LINC00320	SE	rs6517997	ENSG00000224924.7	T>C	0.2694	0.0190953
chr22	18989882	18989580	18990719	+	DGCR5	A3SS	rs76150969	ENSG00000273032.3	C>T	0.6722	0.686787
chr22	18990690	18989580	18990719	+	DGCR5	A3SS	rs111677328	ENSG00000273032.3	C>A	0.3873	0.702512
chr4	4387147	4385857	4387173	+	NSG1	SE	rs10015223	ENSG00000168824.14	C>G	0.2579	0.991965
chr10	95356827	95355627	95357105	-	SORBS1	SE	rs116136934	ENSG00000095637.23	C>T	0.781	0.108
chr16	28608590	28608478	28608603	-	SULT1A1	SE	rs1126447	ENSG00000196502.12	T>C	NA	0.998039
chr16	28608599	28608478	28608603	-	SULT1A1	SE	rs1126446	ENSG00000196502.12	A>G	NA	0.994026
chr3	42701146	42701112	42701190	-	HHATL	SE	rs72865716	ENSG00000010282.15	G>A	0.9546	0.431259
chr15	25087787	25087754	25088803	+	SNHG14	RI	rs112202902	ENSG00000224078.15	G>A	0.2763	0.963508
chr15	25067433	25067409	25067531	+	SNHG14	SE	rs17183706	ENSG00000224078.15	C>T	0.2847	0.982306
chr15	25067433	25067409	25067531	+	SNHG14	SE	rs17183706	ENSG00000224078.15	C>G	0.2847	0.982306
chr22	18990277	18989580	18990719	+	DGCR5	A3SS	rs57112737	ENSG00000273032.3	T>G	0.2401	0.173787
chr19	51414881	51414824	51415108	-	SIGLEC10	SE	rs1833785	ENSG00000142512.15	G>T	0.01914	0.235356
chr14	31129042	31128612	31129448	-	HECTD1	SE	rs17097743	ENSG00000092148.13	A>G	0.5766	0.754561
chr16	56340959	56340834	56340987	+	GNAO1	SE	rs116277860	ENSG00000087258.16	G>A	NA	NA
chr22	22307261	22307246	22307285	+	LL22NC03-80A10.6	A5SS	rs2329974	ENSG00000272779.1	T>C	NA	0.993114
chr22	18085172	18085112	18085258	+	PEX26	SE	rs149153003	ENSG00000288683.1	C>T	0.8743	NA
chr7	51025148	51025109	51025372	-	COBL	SE	rs146319427	ENSG00000106078.19	G>A	NA	0.2226
chr3	18351327	18351313	18351408	-	SATB1	SE	rs116044839	ENSG00000182568.17	C>T	0.6041	0.811395
chr6	155250563	155250538	155250624	+	TIAM2	SE	rs1041474	ENSG00000146426.19	T>C	0.4484	0.026476
chr7	10982937	10982372	10983159	+	PHF14	SE	rs218965	ENSG00000106443.17	G>A	0.9667	0.255758
chr10	60069196	60068637	60076448	-	ANK3	SE	rs7923682	ENSG00000151150.22	G>A	0.9808	0.334797
chr12	865238	865110	865364	+	WNK1	SE	rs7300829	ENSG00000060237.19	T>C	0.9014	0.70981
chr4	41633017	41632977	41633085	+	LIMCH1	SE	rs7657178	ENSG00000064042.18	A>G	0.6635	0.762578
chr1	205001174	205001170	205001286	+	NFASC	SE	rs4951151	ENSG00000163531.17	T>C	0.04367	0.148349
chr14	103685606	103685037	103685637	+	KLC1	RI	rs78061944	ENSG00000126214.21	C>T	0.07445	NA
chr15	25086355	25086331	25086464	+	SNHG14	SE	rs149408642	ENSG00000224078.15	C>A	0.1224	0.845
chr8	143923188	143922504	143925884	-	PLEC	SE	rs62641755	ENSG00000178209.16	G>A	NA	0.1323
chr3	27379309	27379249	27379356	-	SLC4A7	SE	rs1399698027	ENSG00000033867.16	G>A	NA	NA
chr2	241096129	241095130	241096438	-	MTERF4	SE	rs2240539	ENSG00000122085.17	G>C	0.5764	0.797631
chr4	44680448	44680441	44680552	+	GUF1	SE	rs6447368	ENSG00000151806.14	T>C	0.6043	0.579143
chr1	6018775	6018635	6018835	+	KCNAB2	SE	rs61760779	ENSG00000069424.15	T>C	0.1361	0.500124
chr14	24441767	24441674	24441795	-	SDR39U1	SE	rs11625819	ENSG00000100445.18	T>G	0.3948	0.328011
chr14	24441768	24441674	24441795	-	SDR39U1	SE	rs11625820	ENSG00000100445.18	T>A	0.3809	0.296583
chr15	51401743	51401593	51401743	+	GLDN	SE	rs147954907	ENSG00000186417.14	G>A	NA	NA
chr8	38742375	38742351	38742451	+	TACC1	SE	rs7814409	ENSG00000147526.20	G>A	0.9321	0.593725
chr11	114061428	114061371	114061642	+	ZBTB16	SE	rs2735211	ENSG00000109906.15	C>G	0.08378	0.188848
chr6	56463058	56463046	56463156	-	DST	SE	rs144012429	ENSG00000151914.21	C>T	0.006424	0.107296
chr14	94614298	94613347	94614433	+	SERPINA3	A3SS	rs61976122	ENSG00000196136.18	C>T	0.0964	0.71175
chr19	16862913	16862884	16862979	+	SIN3B	SE	rs143287291	ENSG00000127511.10	G>A	0.992	NA
chr10	60072868	60068637	60076448	-	ANK3	SE	rs41274674	ENSG00000151150.22	G>A	0.01216	0.385297
chr20	53957432	53957432	53957497	-	BCAS1	SE	rs35575210	ENSG00000064787.13	T>G	0.9394	0.451404
chr5	157343125	157341598	157343543	-	NA	A3SS	rs10037485	ENSG00000285868.1	C>T	0.5713	0.819584
chr9	128434425	128434410	128434613	+	CERCAM	SE	rs7259	ENSG00000167123.19	G>A	0.7375	0.508041
chr10	95414595	95414494	95414862	-	SORBS1	SE	rs2281939	ENSG00000095637.23	T>C	0.06807	0.527408
chr10	95414595	95414494	95414862	-	SORBS1	SE	rs2281939	ENSG00000095637.23	T>A	0.06807	0.527408
chr7	100211409	100211394	100211994	-	CASTOR3	SE	rs80044214	ENSG00000239521.9	C>T	0.1844	0.605278
chr8	143924613	143922504	143925884	-	PLEC	SE	rs62642466	ENSG00000178209.16	C>T	0.7289	NA
chr15	25055125	25054305	25055230	+	SNHG14	A5SS	rs114967905	ENSG00000224078.15	C>T	NA	0.3911
chr1	155060832	155060763	155060832	+	ADAM15	SE	rs11589479	ENSG00000143537.14	G>A	0.5755	0.700136
chr11	33733588	33733495	33733610	-	CD59	SE	rs552431383	ENSG00000085063.17	C>T	NA	NA
chr8	103998243	103998185	103998250	+	RIMS2	SE	rs182266368	ENSG00000176406.23	G>A	0.7987	0.5223
chr19	5223007	5222689	5223297	-	PTPRS	SE	rs61729778	ENSG00000105426.17	G>A	0.5112	0.762768
chr2	97142819	97142763	97142835	+	ANKRD36	SE	rs551610867	ENSG00000135976.20	A>G	0.2844	NA
chr11	10690272	10690265	10690369	-	IRAG1	SE	rs12421251	ENSG00000072952.20	C>G	0.2579	0.0543012
chr14	100857696	100852488	100860356	+	MEG3	A5SS	rs2281511	ENSG00000214548.18	G>A	0.1443	0.735342
chr16	4801102	4800579	4801266	-	NA	RI	rs144754581	ENSG00000285952.1	C>T	0.7446	0.66332
chr4	2868088	2867972	2868129	+	ADD1	SE	rs12641947	ENSG00000087274.18	C>T	0.1137	0.525394
chr1	204997274	204997170	204997406	+	NFASC	SE	rs7545613	ENSG00000163531.17	A>G	0.3489	0.567
chr22	18989929	18989580	18990719	+	DGCR5	A3SS	rs74940372	ENSG00000273032.3	C>T	0.6554	0.844445
chr21	34525470	34525088	34525608	-	RCAN1	SE	rs2268258	ENSG00000159200.18	C>A	0.06611	0.907187
chr2	71393433	71393394	71393645	+	ZNF638	SE	rs12713748	ENSG00000075292.19	A>G	0.1498	0.166249
chr20	53957488	53957432	53957497	-	BCAS1	SE	rs566403380	ENSG00000064787.13	C>A	NA	NA
chr2	243504	243503	243562	-	SH3YL1	SE	rs7556816	ENSG00000035115.22	C>T	0.5614	0.262865
chr2	224919	224864	224920	-	SH3YL1	SE	rs2290911	ENSG00000035115.22	A>G	0.8173	0.158216
chr2	36560850	36560785	36560865	-	FEZ2	SE	rs770008552	ENSG00000171055.15	C>T	NA	NA
chr12	52052520	52052496	52052645	+	NR4A1	SE	rs61915172	ENSG00000123358.20	C>T	0.7394	0.769166
chr19	1371355	1371234	1371390	+	PWWP3A	SE	rs2668424	ENSG00000160953.17	T>C	0.2214	0.056029
chr2	190656119	190655977	190656153	+	NAB1	SE	rs2293765	ENSG00000138386.17	C>A	0.8526	0.976585
chr10	73504978	73504850	73504990	-	USP54	SE	rs61761602	ENSG00000166348.19	G>A	0.01593	0.8807
chr18	76982587	76982581	76982623	-	MBP	SE	rs114170595	ENSG00000197971.16	C>T	0.7498	0.605
chr1	31632496	31632495	31632638	-	PEF1	SE	rs757380139	ENSG00000162517.13	T>C	NA	NA
chr19	15184323	15184295	15184450	-	NOTCH3	SE	rs1043996	ENSG00000074181.9	G>A	0.8713	0.159444
chr10	60059798	60059698	60060006	-	ANK3	SE	rs12356776	ENSG00000151150.22	G>A	0.6649	0.134593
chr9	70625515	70625482	70625517	-	TRPM3	SE	rs73451725	ENSG00000083067.24	T>G	0.349	0.177876
chr20	36208387	36208301	36208408	+	EPB41L1	SE	rs73903002	ENSG00000088367.23	T>C	0.2115	0.5723
chr2	215380971	215380811	215381080	-	FN1	SE	rs34923683	ENSG00000115414.21	C>A	0.5683	0.610429
chr1	232533526	232533490	232533583	-	SIPA1L2	SE	rs11589828	ENSG00000116991.11	T>A	0.8913	0.766786
chr7	54558112	54557850	54559971	+	VSTM2A-OT1	SE	rs6977726	ENSG00000224223.1	C>T	NA	NA
chr2	73081174	73079651	73081663	-	RAB11FIP5	SE	rs3813223	ENSG00000135631.17	A>G	0.007972	0.40659
chr1	19231344	19231261	19231422	-	EMC1	SE	rs116784512	ENSG00000127463.15	G>A	NA	NA
chr17	68150801	68150064	68150924	-	LRRC37A16P	SE	rs139596368	ENSG00000267023.5	C>T	NA	NA
chr3	47912243	47909038	47912421	-	MAP4	SE	rs34025851	ENSG00000047849.22	C>A	0.462	0.545441
chr12	879982	879573	880031	+	WNK1	SE	rs770571697	ENSG00000060237.19	T>C	NA	NA
chr1	113901277	113901236	113901383	-	AP4B1	SE	rs17464525	ENSG00000134262.13	G>A	0.3657	0.479154
chr10	72220166	72220054	72220379	+	ANAPC16	SE	rs186028893	ENSG00000166295.9	C>T	NA	NA
chr15	42450266	42449771	42451954	-	ZNF106	SE	rs12101559	ENSG00000103994.18	A>G	0.5557	0.0472492
chr7	10982603	10982372	10983159	+	PHF14	SE	rs218966	ENSG00000106443.17	A>G	0.8747	0.286369
chr16	6876666	6876662	6876743	+	RBFOX1	SE	rs12925846	ENSG00000078328.23	C>G	0.5611	0.198513
chr5	83541093	83537007	83542268	+	VCAN	SE	rs61733389	ENSG00000038427.16	G>A	0.2316	0.6398
chr10	95356384	95355627	95357105	-	SORBS1	SE	rs80059119	ENSG00000095637.23	C>A	NA	NA
chr10	121565551	121565438	121565704	-	FGFR2	SE	rs200369248	ENSG00000066468.24	A>G	NA	NA
chr11	122038127	122038027	122038243	-	MIR100HG	SE	rs11218504	ENSG00000255248.9	G>A	0.06301	0.280328
chr17	17165140	17164109	17167915	+	MPRIP	SE	NA	ENSG00000133030.22	G>A	NA	NA
chr1	43604005	43603611	43604189	+	PTPRF	SE	rs368838547	ENSG00000142949.17	C>T	NA	NA
chr5	34004602	34004574	34004734	-	AMACR	SE	rs10941112	ENSG00000242110.8	C>T	0.09863	0.862564
chr8	38745099	38744895	38745493	+	TACC1	SE	rs17513131	ENSG00000147526.20	T>A	0.6173	0.709049
chr5	150403233	150403121	150403312	-	CD74	SE	rs61729998	ENSG00000019582.16	G>A	NA	NA
chr4	41629701	41629492	41629734	+	LIMCH1	SE	rs28622470	ENSG00000064042.18	C>T	0.5589	0.965628
chr10	95414780	95414494	95414862	-	SORBS1	SE	rs7081076	ENSG00000095637.23	C>A	0.1034	0.889693
chr15	50484328	50484275	50484361	+	USP8	SE	rs10220843	ENSG00000138592.14	T>C	0.8154	0.704295
chr15	25087786	25087754	25088803	+	SNHG14	RI	rs3825768	ENSG00000224078.15	A>G	NA	NA
chr9	35301143	35300166	35308412	+	UNC13B	SE	rs555244	ENSG00000198722.14	T>C	0.1723	0.400413
chr5	180279870	180279796	180280036	-	MAPK9	SE	rs11744336	ENSG00000050748.18	C>T	0.708	0.828337
chr1	203035239	203035239	203035322	+	PPFIA4	SE	rs10920551	ENSG00000143847.15	C>T	0.7946	0.841993
chr10	89338251	89338127	89338299	+	IFIT3	SE	rs7916812	ENSG00000119917.15	G>A	0.6116	0.481451
chr5	157342633	157341598	157343543	-	NA	A3SS	rs74925421	ENSG00000285868.1	C>T	NA	NA
chr11	92889221	92889189	92889248	+	FAT3	SE	rs78670525	ENSG00000165323.16	A>G	0.3908	0.2588
chr8	143924064	143922504	143925884	-	PLEC	SE	rs62642469	ENSG00000178209.16	C>T	0.6951	0.7309
chr8	101887191	101887141	101887227	-	NCALD	SE	rs762553143	ENSG00000104490.18	G>A	0.7387	NA
chr15	25217251	25217213	25217342	+	SNHG14	SE	rs138778105	ENSG00000224078.15	C>T	NA	NA
chr15	25001434	25001358	25001713	+	SNHG14	SE	rs911920698	ENSG00000224078.15	C>T	NA	NA
chr21	20778317	20778184	20778344	-	LINC00320	SE	rs6517998	ENSG00000224924.7	T>G	0.2709	0.023868
chr22	25014538	25014430	25014566	+	KIAA1671	SE	rs3883892	ENSG00000197077.14	G>A	0.6444	0.498098
chr19	8303874	8303855	8304088	-	CD320	SE	rs2232784	ENSG00000167775.11	G>A	0.3628	0.749973
chr19	8303910	8303855	8304088	-	CD320	SE	rs2232783	ENSG00000167775.11	C>A	0.362	0.568986
chr22	26647176	26647174	26647311	+	MIAT	SE	rs763270	ENSG00000225783.8	C>G	0.5875	0.4978
chr1	202445152	202445046	202445228	+	PPP1R12B	SE	rs575316016	ENSG00000077157.22	G>A	NA	NA
chr1	202445098	202445046	202445228	+	PPP1R12B	SE	rs576603020	ENSG00000077157.22	C>T	NA	NA
chr4	75694920	75694793	75695073	-	G3BP2	SE	rs574849483	ENSG00000138757.15	A>G	0.9317	NA
chr8	143922855	143922504	143925884	-	PLEC	SE	rs146381488	ENSG00000178209.16	C>T	0.8166	0.2061
chr1	1716434	1716346	1716478	-	NA	SE	rs199510897	ENSG00000268575.1	G>T	NA	NA
chr5	60529473	60529404	60529543	+	PART1	SE	rs26949	ENSG00000152931.9	T>C	0.1437	0.331332
chr7	95269395	95269207	95269507	+	PPP1R9A	SE	rs61737467	ENSG00000158528.12	C>G	0.4634	NA
chr10	89338212	89338127	89338299	+	IFIT3	SE	rs7917725	ENSG00000119917.15	C>T	0.7756	0.911854
chr17	78202506	78202499	78202603	+	AFMID	SE	rs72897838	ENSG00000183077.15	A>G	0.3407	0.869064
chr19	42358883	42358787	42358954	+	MEGF8	SE	rs1206038	ENSG00000105429.13	A>G	0.2682	0.841293
chr20	36207450	36205849	36207780	+	EPB41L1	SE	rs6058434	ENSG00000088367.23	C>T	0.261	0.3707
chr11	118642360	118642254	118642394	+	PHLDB1	SE	rs144530920	ENSG00000019144.19	C>T	0.0194	0.02959
chr19	40365720	40365718	40365930	+	PLD3	SE	rs541028592	ENSG00000105223.20	T>G	NA	NA
chr22	19718627	19718432	19718818	+	SEPT5-GP1BB	A5SS	rs73377941	ENSG00000284874.1	C>G	0.05208	NA
chr22	19718627	19718432	19718818	+	SEPT5-GP1BB	A5SS	rs73377941	ENSG00000184702.20	C>G	0.05208	NA
chr17	17166880	17164109	17167915	+	MPRIP	SE	rs61741721	ENSG00000133030.22	G>C	0.9829	0.6533
chr4	113355344	113353045	113359299	+	ANK2	SE	rs778145810	ENSG00000145362.21	G>A	NA	NA
chr17	20018073	20017987	20018102	+	SPECC1	SE	rs113189820	ENSG00000128487.18	G>A	0.7166	0.2024
chr22	18989648	18989580	18990719	+	DGCR5	A3SS	rs56699037	ENSG00000273032.3	G>A	NA	0.122132
chr1	10306228	10303163	10306464	+	KIF1B	A3SS	rs115354754	ENSG00000054523.19	A>C	0.194	0.50398
chr10	60073656	60068637	60076448	-	ANK3	SE	rs148904927	ENSG00000151150.22	A>G	0.1937	0.3855
chr8	103156792	103156682	103157038	-	BAALC-AS1	SE	rs55912746	ENSG00000247081.8	C>T	0.7048	0.584284
chr10	13099144	13099084	13099309	-	CCDC3	SE	rs3829923	ENSG00000151468.11	C>T	0.4076	0.515717
chr6	99446210	99445797	99446463	-	USP45	SE	rs41288947	ENSG00000123552.18	C>G	0.4449	0.413969
chr20	2948007	2947982	2948024	+	PTPRA	SE	rs569471159	ENSG00000132670.21	A>G	0.5615	0.9508
chr1	165635754	165635727	165635822	+	MGST3	SE	rs4147599	ENSG00000143198.13	T>C	0.1169	0.378718
chr2	97211703	97211669	97211741	+	ANKRD36	SE	rs35711845	ENSG00000135976.20	T>C	NA	0.949812
chr2	10408700	10408562	10408734	+	HPCAL1	SE	rs3771130	ENSG00000115756.13	T>C	0.1055	0.142201
chr1	161169948	161169906	161170024	+	PPOX	SE	rs36013429	ENSG00000143224.18	G>A	0.5329	0.776634
chr5	162102625	162102554	162102673	+	GABRG2	SE	rs41311629	ENSG00000113327.17	G>T	0.2179	0.163907
chr22	18985958	18985836	18986019	+	DGCR5	SE	rs2518800	ENSG00000273032.3	T>C	0.1437	0.156238
chr5	131991772	131991745	131991813	-	ACSL6	SE	rs407204	ENSG00000164398.15	C>G	0.07559	0.350292
chr7	54558943	54557850	54559971	+	VSTM2A-OT1	SE	rs34594171	ENSG00000224223.1	G>C	0.1682	0.455046
chr22	36237061	36237061	36237185	-	APOL2	SE	rs5995267	ENSG00000128335.14	C>A	0.08255	0.0440416
chr5	436550	433853	438285	+	PDCD6-AHRR	A3SS	rs349583	ENSG00000288622.1	A>G	0.01389	0.514945
chr17	41727343	41727298	41727453	-	HAP1	SE	rs7216154	ENSG00000173805.16	T>C	0.1247	0.495651
chr17	41727813	41727762	41727836	-	HAP1	SE	rs35612698	ENSG00000173805.16	C>A	0.5791	0.92908
chr18	37084130	37084125	37084232	+	KIAA1328	SE	rs323295	ENSG00000150477.15	A>G	0.3705	0.914229
chr19	1068739	1068333	1068744	+	ARHGAP45	SE	rs1801284	ENSG00000180448.11	G>A	0.5975	0.851536
chr1	155061442	155061415	155061489	+	ADAM15	SE	rs41264285	ENSG00000143537.14	C>T	0.259	0.0205248
chr3	27431575	27431298	27431669	-	SLC4A7	SE	rs13077400	ENSG00000033867.16	A>G	0.09997	0.0767446
chr17	68206140	68205489	68206238	+	AMZ2	A5SS	rs71376949	ENSG00000196704.14	C>A	0.4259	0.913958
chr15	55466995	55466930	55467161	-	DNAAF4-CCPG1	SE	rs600753	ENSG00000261771.5	T>C	0.6991	0.440302
chr17	7626953	7626943	7627044	-	SAT2	SE	rs858520	ENSG00000141504.12	C>T	0.9318	0.191972
chr5	83538579	83537007	83542268	+	VCAN	SE	rs34050047	ENSG00000038427.16	C>A	NA	NA
chr5	74639505	74637494	74640125	-	ENC1	SE	rs3776477	ENSG00000171617.15	C>G	NA	0.0227991
chr11	61955366	61955343	61955387	+	BEST1	SE	rs195165	ENSG00000167995.17	T>A	0.3314	0.228297
chr15	25088543	25087754	25088803	+	SNHG14	RI	rs72695353	ENSG00000224078.15	C>T	0.5709	0.973422
chr16	6876743	6876662	6876743	+	RBFOX1	SE	rs9938245	ENSG00000078328.23	T>G	0.9541	0.526416
chr1	10304277	10303163	10306464	+	KIF1B	A3SS	rs149267056	ENSG00000054523.19	T>C	0.1907	0.4812
chr4	474107	473981	474129	-	ZNF721	A5SS	rs73072110	ENSG00000182903.16	G>C	0.08305	0.319306
chr8	51870270	51870248	51870390	-	PCMTD1	SE	rs10095651	ENSG00000168300.14	G>C	0.508	0.991311
chr2	75679846	75679775	75679852	+	MRPL19	SE	rs4853169	ENSG00000115364.14	G>A	0.4928	0.395569
chr7	140700870	140700870	140700959	+	NDUFB2	SE	rs7803697	ENSG00000090266.13	C>G	0.09088	0.978046
chr8	38744923	38744895	38745493	+	TACC1	SE	rs58723874	ENSG00000147526.20	T>C	0.3099	0.979774
chr10	114447928	114447880	114448026	-	ABLIM1	SE	rs34542287	ENSG00000099204.20	T>C	0.535	0.05926
chr10	20845353	20845258	20845368	-	NEBL	SE	rs41277370	ENSG00000078114.19	C>G	0.4588	0.258786
chr1	228141263	228141124	228141288	+	GUK1	SE	rs59460700	ENSG00000143774.17	C>G	NA	NA
chr7	96978757	96978347	96979591	-	DLX6-AS1	SE	rs2214644	ENSG00000231764.10	C>T	0.04126	0.0956189
chr10	60073166	60068637	60076448	-	ANK3	SE	rs61732398	ENSG00000151150.22	A>G	0.5571	NA
chr5	93438718	93438703	93438741	-	NR2F1-AS1	SE	rs31469	ENSG00000237187.9	G>A	0.06302	0.77159
chr18	9944963	9944924	9945058	+	VAPA	SE	rs29132	ENSG00000101558.14	A>G	0.08808	0.550093
chr15	87908534	87908489	87908563	-	NTRK3	SE	rs3784441	ENSG00000140538.16	A>G	0.7772	0.384902
chr5	74638930	74637494	74640125	-	ENC1	SE	rs77891905	ENSG00000171617.15	A>T	0.3215	0.892669
chr11	10626155	10625966	10626583	-	IRAG1	SE	rs2241489	ENSG00000072952.20	G>A	0.002243	0.547796
chr15	25054644	25054305	25055230	+	SNHG14	A5SS	rs117868871	ENSG00000224078.15	C>T	0.7854	0.761728
chr21	44801383	44801284	44801398	-	UBE2G2	SE	rs148712689	ENSG00000184787.19	C>T	0.002022	NA
chr18	34858703	34858636	34858706	+	DTNA	SE	rs1786584	ENSG00000134769.23	C>G	0.2371	0.263097
chr9	125213375	125213370	125213522	+	RABEPK	SE	rs1128362	ENSG00000136933.17	C>T	0.8229	0.0824367
chr17	7220519	7220464	7220529	+	ACADVL	SE	rs28934585	ENSG00000072778.20	C>T	0.4515	NA
chr4	41626801	41626708	41627010	+	LIMCH1	SE	rs74459605	ENSG00000064042.18	A>G	0.2416	0.455929
chr2	99206636	99206634	99206757	+	RP11-111H13.1	SE	rs28785294	ENSG00000241962.9	G>A	0.4855	0.801003
chr19	5222820	5222689	5223297	-	PTPRS	SE	rs2230610	ENSG00000105426.17	G>A	0.3877	0.027549
chr7	54559431	54557850	54559971	+	VSTM2A-OT1	SE	rs6965170	ENSG00000224223.1	A>C	0.1359	0.521862
chr1	45607817	45607321	45608337	+	NASP	SE	rs2230657	ENSG00000132780.17	G>A	0.6151	0.0231407
chr5	37157322	37157313	37157420	-	CPLANE1	SE	rs183703355	ENSG00000197603.16	G>A	0.2351	0.6156
chr2	73081250	73079651	73081663	-	RAB11FIP5	SE	rs72848126	ENSG00000135631.17	C>T	0.4696	0.139267
chr2	240757364	240757319	240757594	-	KIF1A	SE	rs192102667	ENSG00000130294.18	C>T	0.4161	NA
chr1	10303453	10303163	10306464	+	KIF1B	A3SS	rs75760005	ENSG00000054523.19	G>A	NA	NA
chr2	210016219	210016204	210016257	+	RPE	SE	rs77647855	ENSG00000197713.15	C>A	0.3182	0.8625
chr7	102201571	102201360	102202204	+	CUX1	SE	rs60987662	ENSG00000257923.12	A>G	0.08278	0.875195
chr10	103181189	103181185	103181328	-	NT5C2	SE	rs79237883	ENSG00000076685.19	T>C	0.5722	0.977754
chr1	95244383	95244211	95244715	+	TLCD4-RWDD3	A3SS	rs2296308	ENSG00000271092.5	T>G	0.7452	0.811025
chr6	56552484	56552184	56553655	-	DST	SE	rs4715630	ENSG00000151914.21	C>T	0.4506	0.321854
chr8	112975949	112975837	112976148	-	CSMD3	SE	rs113972313	ENSG00000164796.18	C>A	NA	NA
chr11	118533481	118533420	118533551	+	TMEM25	SE	rs7129371	ENSG00000149582.16	A>C	0.5601	NA
chr14	100374259	100374136	100374265	-	WARS1	SE	rs941928	ENSG00000140105.18	G>C	0.8378	0.787338
chr20	25295661	25295604	25295670	+	PYGB	SE	rs1130694	ENSG00000100994.12	G>A	0.9721	0.478268
chr4	38878328	38878071	38878426	+	FAM114A1	SE	rs11096964	ENSG00000197712.12	G>A	0.4672	0.29407
chr5	767422	767392	767524	-	ZDHHC11B	SE	rs183784919	ENSG00000206077.14	C>T	NA	NA
chr18	26930789	26930670	26930823	+	AQP4-AS1	SE	rs163224	ENSG00000260372.7	G>A	0.6434	0.302723
chr12	8234315	8234276	8234426	-	FAM86FP	SE	rs2968743	ENSG00000164845.16	G>A	NA	NA
chr21	36048352	36048308	36048396	-	SETD4	SE	rs8738	ENSG00000185917.14	G>A	0.95	0.557831
chr4	103057894	103057801	103057971	-	SLC9B2	SE	rs143457915	ENSG00000164038.16	C>T	NA	NA
chr4	185623281	185622914	185624494	-	SORBS2	SE	rs28528960	ENSG00000154556.18	C>T	0.3605	0.922338
chr8	11864446	11864376	11864483	-	CTSB	SE	rs538324381	ENSG00000164733.22	G>A	0.89	NA
chr5	83540422	83537007	83542268	+	VCAN	SE	rs61754536	ENSG00000038427.16	C>T	0.5178	0.7319
chr1	154166905	154166550	154167940	-	TPM3	A3SS	rs6673171	ENSG00000143549.21	A>C	0.2239	0.10009
chr4	88278245	88278144	88278642	-	PPM1K	SE	rs116564150	ENSG00000163644.15	G>A	0.6646	0.136146
chr4	41626743	41626708	41627010	+	LIMCH1	SE	rs189674193	ENSG00000064042.18	G>A	NA	NA
chr4	41631392	41631148	41631477	+	LIMCH1	SE	rs73810294	ENSG00000064042.18	A>T	NA	NA
chr8	104015441	104015424	104015456	+	RIMS2	SE	rs200424379	ENSG00000176406.23	A>G	NA	NA
chr3	47867325	47867246	47867338	-	MAP4	SE	rs150907099	ENSG00000047849.22	G>A	0.5188	0.9536
chr8	38461197	38461096	38461255	-	FGFR1	SE	rs114713970	ENSG00000077782.22	A>G	NA	NA
chr20	36208403	36208301	36208408	+	EPB41L1	SE	rs763918143	ENSG00000088367.23	C>T	NA	NA
chr2	99206739	99206634	99206757	+	NA	SE	rs140092566	ENSG00000241962.9	C>T	NA	NA
chr18	5416161	5415818	5416378	-	EPB41L3	SE	rs8082898	ENSG00000082397.18	T>C	0.9217	0.551132
chr11	73718840	73718785	73718890	-	RAB6A	SE	rs61758773	ENSG00000175582.20	G>T	NA	0.9611
chr6	44307274	44307234	44307506	+	NA	A3SS	rs324136	ENSG00000272442.2	T>C	0.6422	0.681918
chr1	10306342	10303163	10306464	+	KIF1B	A3SS	rs116705307	ENSG00000054523.19	A>T	NA	NA
chr15	25204685	25204684	25204728	+	SNHG14	SE	rs77729596	ENSG00000224078.15	G>A	0.6844	0.966194
chr17	76153608	76153125	76153788	+	RNF157-AS1	SE	rs1868821	ENSG00000267128.2	C>T	0.2378	0.256037
chr14	100847649	100845534	100852389	+	MEG3	RI	rs3742395	ENSG00000214548.18	C>T	0.1484	0.807507
chr14	100853577	100852488	100860356	+	MEG3	A5SS	rs1998052	ENSG00000214548.18	C>T	NA	0.377885
chr14	100853982	100852488	100860356	+	MEG3	A5SS	rs2400942	ENSG00000214548.18	G>A	0.2049	0.896185
chr14	100855421	100852488	100860356	+	MEG3	A5SS	rs11160609	ENSG00000214548.18	C>T	0.3194	0.448698
chr5	83542078	83537007	83542268	+	VCAN	SE	rs113014073	ENSG00000038427.16	G>A	0.1911	0.189533
chr2	210442564	210442542	210442699	+	LANCL1-AS1	SE	rs966860023	ENSG00000234281.5	T>G	NA	NA
chr12	28255650	28255581	28255662	+	CCDC91	SE	rs12818262	ENSG00000123106.10	G>A	0.06866	0.0116908
chr3	191375291	191375062	191375589	+	CCDC50	SE	rs2028573	ENSG00000152492.15	A>G	0.3527	0.413223
chr10	114481517	114481479	114481526	-	ABLIM1	SE	rs1034323885	ENSG00000099204.20	G>A	NA	NA
chr13	19838881	19838700	19838985	-	ZMYM5	SE	rs41292167	ENSG00000132950.19	T>C	0.3766	0.211332
chr11	61542439	61542260	61542579	-	SYT7	A3SS	rs146563315	ENSG00000011347.10	C>T	0.3985	0.9976
chr15	25233003	25232868	25233681	+	SNHG14	SE	rs918190950	ENSG00000224078.15	G>A	NA	NA
chr12	871331	871265	871348	+	WNK1	SE	rs147099510	ENSG00000060237.19	A>G	0.8672	0.563
chr12	8234314	8234276	8234426	-	FAM86FP	SE	rs185402894	ENSG00000164845.16	C>T	NA	NA
chr2	24161554	24161506	24161613	+	FAM228B	SE	rs4665667	ENSG00000219626.9	T>C	0.06158	0.273566
chr6	110178602	110178598	110178742	-	WASF1	SE	rs115103398	ENSG00000112290.13	T>A	0.1145	0.9876
chr3	42612354	42612292	42612367	-	ZBTB47-AS1	SE	rs114755123	c.6	C>T	0.02281	NA
chr2	241316500	241316422	241316555	+	SEPTIN2	SE	rs13417443	ENSG00000168385.18	G>A	0.6081	0.08938
chr15	25233286	25232868	25233681	+	SNHG14	SE	rs192914411	ENSG00000224078.15	G>A	0.3694	0.851
chr2	166249343	166248195	166249384	+	SCN1A-AS1	SE	rs10930214	ENSG00000236107.10	C>G	0.9211	0.659542
chr11	46366461	46366244	46366984	+	DGKZ	SE	rs901998	ENSG00000149091.15	G>T	0.3859	0.9467
chr14	100849331	100845534	100852389	+	MEG3	RI	rs4906023	ENSG00000214548.18	A>G	0.1628	0.878698
chr18	45737563	45737466	45737594	-	NA	SE	rs11082466	ENSG00000288545.1	C>T	0.2796	0.0139547
chr2	43923372	43923367	43923474	-	LRPPRC	SE	rs6737767	ENSG00000138095.20	C>G	0.9584	0.234232
chr21	20778188	20778184	20778344	-	LINC00320	SE	rs6517996	ENSG00000224924.7	C>G	0.2754	0.0287511
chr14	102101959	102101875	102102085	-	HSP90AA1	SE	rs10873531	ENSG00000080824.19	G>A	0.5499	0.0411684
chr15	25104980	25104733	25106294	+	SNHG14	A5SS	rs12594112	ENSG00000224078.15	A>C	0.1353	0.904948
chr15	25105865	25104733	25106294	+	SNHG14	A5SS	rs79843566	ENSG00000224078.15	C>T	0.7247	NA
chr15	25042581	25042041	25042910	+	SNHG14	A5SS	rs8036980	ENSG00000224078.15	A>G	0.262	0.913247
chr15	25104869	25104733	25106294	+	SNHG14	A5SS	rs74587192	ENSG00000224078.15	G>A	0.8708	NA
chr15	25104871	25104733	25106294	+	SNHG14	A5SS	rs62002008	ENSG00000224078.15	G>A	0.9943	0.794034
chr15	25105879	25104733	25106294	+	SNHG14	A5SS	rs3742952	ENSG00000224078.15	A>G	0.7178	0.500494
chr15	25105602	25104733	25106294	+	SNHG14	A5SS	rs62002009	ENSG00000224078.15	C>A	0.9868	0.752148
chr15	25054112	25053828	25054209	+	SNHG14	A3SS	rs8038299	ENSG00000224078.15	T>C	0.276	0.964302
chr4	41629669	41629492	41629734	+	LIMCH1	SE	rs185353709	ENSG00000064042.18	G>A	NA	NA
chr12	119036950	119036785	119036967	-	SRRM4-AS1	SE	rs11069233	ENSG00000257095.1	T>C	0.7306	0.966521
chr5	157343201	157341598	157343543	-	NA	A3SS	rs10214194	ENSG00000285868.1	G>A	0.7642	0.307474
chr12	8237029	8236971	8237072	-	FAM86FP	SE	rs2965691	ENSG00000215241.4	C>G	NA	NA
chr12	8237029	8236971	8237072	-	FAM86FP	SE	rs2965691	ENSG00000164845.16	C>G	NA	NA
chr2	166053049	166053039	166053130	-	SCN1A	SE	rs3812719	ENSG00000144285.22	C>A	0.458	0.713223
chr14	79853943	79853539	79854217	+	NRXN3	SE	rs2293842	ENSG00000021645.20	C>T	0.8519	0.898331
chr4	98486849	98486738	98486884	-	TSPAN5	SE	rs771990621	ENSG00000168785.8	G>A	NA	NA
chr17	17165623	17164109	17167915	+	MPRIP	SE	rs200227865	ENSG00000133030.22	C>T	0.3335	0.01672
chr1	101812759	101812410	101813146	-	OLFM3	SE	rs12758776	ENSG00000118733.17	C>T	0.5988	0.649441
chr1	109690525	109690454	109690564	+	GSTM1	SE	rs1056806	ENSG00000134184.13	C>T	NA	0.700172
chr10	103181263	103181185	103181328	-	NT5C2	SE	rs147137481	ENSG00000076685.19	C>T	0.7107	0.827
chr9	8485996	8485762	8486349	-	PTPRD	SE	rs61733170	ENSG00000153707.18	G>C	NA	NA
chr14	100374215	100374136	100374265	-	WARS1	SE	rs8021207	ENSG00000140105.18	T>C	NA	NA
chr1	10304202	10303163	10306464	+	KIF1B	A3SS	rs148481786	ENSG00000054523.19	A>G	0.953	0.6479
chr2	235930862	235930765	235930923	+	AGAP1	SE	rs151254117	ENSG00000157985.19	A>G	NA	NA
chr17	17166231	17164109	17167915	+	MPRIP	SE	rs61744875	ENSG00000133030.22	C>T	NA	NA
chr18	50809403	50809302	50809404	-	MRO	SE	rs79313911	ENSG00000134042.14	A>G	0.8634	0.134288
chr18	5398989	5398651	5399385	-	EPB41L3	SE	rs8085072	ENSG00000082397.18	C>T	0.05403	NA
chr1	227732402	227732389	227733518	+	SNAP47	SE	rs3087908	ENSG00000143740.15	G>A	0.9774	0.176721
chr7	130883575	130882737	130884316	-	NA	RI	rs157913	ENSG00000285106.2	A>C	0.5793	0.858062
chr7	130882916	130882737	130884316	-	NA	RI	rs157910	ENSG00000285106.2	T>C	0.5436	0.776055
chr11	122033326	122033314	122033462	-	MIR100HG	SE	rs1013039073	ENSG00000255248.9	G>A	NA	NA
chr1	92663422	92663420	92663452	-	EVI5	SE	NA	ENSG00000067208.15	G>A	NA	NA
chr14	64729076	64728996	64729093	+	PLEKHG3	SE	rs229644	ENSG00000126822.18	T>C	0.2719	0.617931
chr2	97211555	97211546	97211574	+	ANKRD36	SE	rs10171441	ENSG00000135976.20	C>A	0.9243	0.324905
chr2	240017826	240017815	240017905	-	NDUFA10	SE	rs6746937	ENSG00000130414.13	C>T	0.4697	0.389086
chr1	203046330	203046248	203046382	+	PPFIA4	SE	rs770743380	ENSG00000143847.15	C>T	NA	NA
chr2	97185332	97185316	97185344	+	ANKRD36	SE	rs11164115	ENSG00000135976.20	A>G	0.9848	NA
chr8	143923335	143922504	143925884	-	PLEC	SE	rs144242254	ENSG00000178209.16	G>A	0.5157	NA
chr4	41626900	41626708	41627010	+	LIMCH1	SE	rs748245071	ENSG00000064042.18	A>G	NA	NA
